# Supplementary material for: Structure-guided conversion from an anaplastic lymphoma kinase inhibitor into Plasmodium lysyl-tRNA synthetase selective inhibitors
Source: Commun Biol. 2024 Jun 18;7:742. doi: 10.1038/s42003-024-06455-4 (PMC11189516; doi:10.1038/s42003-024-06455-4)
Supplement: Supplementary file 4 — Supplementary Data 1 [file 42003_2024_6455_MOESM4_ESM.xls]

## Sheet: Figure 2B
		control(℃)	38(℃)
	-Lysine	43.762	50.911
		42.742	50.756
		42.649	50.045
		42.68	50.632
	Average	42.9582	50.586
	△Tm	0	7.628
	SD	0.537226	0.378295
	+Lysine	43.638	52.703
		43.916	52.673
		43.638	52.642
		43.607	52.796
	Average	43.6998	52.7035
	△Tm	0	9.096
	SD	0.144905	0.0665056

## Sheet: Figure 2C
	Compound 38 PfLysRS
	Raw data						Normalized data
	Log(Concentration)/nM	Luminescence					Log(Concentration)/nM	% Inhibition
	0	315870	307770	313150			0	3.84643	-4.79204	0.94561
	1.10721	317280	324370	312010			1.10721	5.35016	12.9115	-0.270174
	1.80618	324900	311890	326530			1.80618	13.4767	-0.398151	15.2151
	2.50515	345650	344710	345750			2.50515	35.6061	34.6036	35.7128
	3.20412	368950	367970	370050			3.20412	60.455	59.4099	61.6282
	3.90309	379310	373480	394580			3.90309	71.5037	65.2862	87.7888
	4.60206	400420	391420	402810			4.60206	94.0171	84.4188	96.5659
	6	402720	414070	401300			6	96.47	108.574	94.9556
							Best-fit values
							Bottom	-2.561
							Top	100.4
							LogIC50	2.959
							HillSlope	0.6107
							IC50	909.6
							Span	103
							Std. Error
							Bottom	4.087
							Top	4.197
							LogIC50	0.1144
							HillSlope	0.09244
							Span	6.752
							95% CI (profile likelihood)
							Bottom	-12.26 to 4.841
							Top	92.18 to 110.9
							LogIC50	2.72 to 3.208
							HillSlope	0.4398 to 0.8397
							IC50	524.4 to 1613
							Goodness of Fit
							Degrees of Freedom	20
							R squared	0.9734
							Sum of Squares	913.9
							Sy.x	6.76

## Sheet: Figure 2D
	Compound 38 ALK
	Raw data						Normalized data
	Log(Concentration)/nM	Luminescence					Log(Concentration)/nM	% Inhibition
	0	61475	66728	66819			0	-3.72638	4.03519	4.16964
	1.10721	64642	63619	63730			1.10721	0.953019	-0.558513	-0.394505
	1.80618	76899	75113	81936			1.80618	19.0633	16.4244	26.5057
	2.50515	88641	81194	84907			2.50515	36.4127	25.4094	30.8955
	3.20412	117530	115270	137340			3.20412	79.0976	75.7584	108.368
	3.90309	125580	124800	134200			3.90309	90.9919	89.8394	103.728
	4.60206	134120	129450	128110			4.60206	103.61	96.71	94.7301
	5.30103	132040	122670	140320			5.30103	100.537	86.6922	112.771
							Best-fit values
							Bottom	5.131
							Top	99.08
							LogIC50	2.726
							HillSlope	1.505
							IC50	531.7
							Span	93.95
							Std. Error
							Bottom	3.719
							Top	3.575
							LogIC50	0.08313
							HillSlope	0.3523
							Span	5.394
							95% CI (profile likelihood)
							Bottom	-5.469 to 13.13
							Top	91.76 to 107.3
							LogIC50	2.525 to 2.896
							HillSlope	0.803 to +infinity
							IC50	334.9 to 787.5
							Goodness of Fit
							Degrees of Freedom	20
							R squared	0.9552
							Sum of Squares	1968
							Sy.x	9.919

## Sheet: Figure 2E
	Compound 38 HsLysRS
	Raw data						Normalized data
	Log(Concentration)/nM	Luminescence					Log(Concentration)/nM	% Inhibition
	0	110260	111980	119870			0	-1.86082	-1.01335	2.87418
	2.50515	123640	132700	129490			2.50515	4.73172	9.19572	7.6141
	3.20412	134860	132900	136690			3.20412	10.26	9.29427	11.1617
	3.90309	124930	123720	124010			3.90309	5.36732	4.77113	4.91402
	4.60206	162980	150010	148060			4.60206	24.1152	17.7246	16.7638
	5.30103	184770	185000	178220			5.30103	34.8514	34.9648	31.6242
	6	317570	319080	300730			6	100.284	101.028	91.9868
	7	319700	316060	315220			7	101.334	99.5401	99.1263
							Best-fit values
							Bottom	8.045
							Top	101.6
							LogIC50	5.476
							HillSlope	2.263
							IC50	299205
							Span	93.56
							Std. Error
							Bottom	1.57
							Top	3.454
							LogIC50	0.05435
							HillSlope	0.5327
							Span	3.888
							95% CI (profile likelihood)
							Bottom	4.662 to 11.36
							Top	94.68 to 108.8
							LogIC50	??? to 5.576
							HillSlope	1.488 to ???
							IC50	??? to 376546
							Goodness of Fit
							Degrees of Freedom	20
							R squared	0.9802
							Sum of Squares	709.1
							Sy.x	5.954

## Sheet: Figure 3B
		control (℃)	36(℃)
	-Lysine	41.735	53.374
		41.119	52.819
		41.427	53.251
		41.427	53.189
	Average	41.427	53.1583
	△Tm	0	11.7313
	SD	0.251481	0.238877
	+Lysine	42.66	54.731
		42.783	54.237
		42.537	54.854
		42.537	53.929
	Average	42.6292	54.4378
	△Tm	0	11.8088
	SD	0.117764	0.431427

## Sheet: Figure 3C
		Compound 36 PfLysRS
		Raw data						Normalized data
		Log(Concentration)/nM	Luminescence					Log(Concentration)/nM	% Inhibition
		0	383430	348700	341450			0	11.3052	-4.04987	-7.25528
		1.10721	380240	341320	357340			1.10721	9.89477	-7.31276	-0.229905
		1.80618	396210	393220	394330			1.80618	16.9555	15.6336	16.1243
		2.50515	510150	500810	501810			2.50515	67.3313	63.2019	63.644
		3.20412	573500	574680	571410			3.20412	95.34	95.8617	94.416
		3.90309	555230	582100	571100			3.90309	87.2624	99.1423	94.2789
		4.60206	587000	571830	584190			4.60206	101.309	94.6016	100.066
		6	595490	583090	573540			6	105.062	99.58	95.3577
								Best-fit values
								Bottom	-0.4125
								Top	98.06
								LogIC50	2.296
								HillSlope	1.442
								IC50	197.8
								Span	98.47
								Std. Error
								Bottom	2.459
								Top	1.717
								LogIC50	0.04509
								HillSlope	0.1791
								Span	3.144
								95% CI (profile likelihood)
								Bottom	-5.707 to 4.612
								Top	94.53 to 101.7
								LogIC50	2.2 to 2.388
								HillSlope	1.125 to 1.915
								IC50	158.4 to 244.6
								Goodness of Fit
								Degrees of Freedom	20
								R square	0.9869
								Absolute Sum of Squares	576.5
								Sy.x	5.369

## Sheet: Figure 3D
	Compound 36 ALK
	Raw data						Normalized data
	Log(Concentration)/nM	Luminescence					Log(Concentration)/nM	% Inhibition
	0	32332	32983	33574			0	-0.790459	0.0250542	0.765405
	1.10721	33324	34555	38181			1.10721	0.452228	1.99431	6.53664
	1.80618	40205	42098	43050			1.80618	9.07212	11.4435	12.6361
	2.50515	39333	42869	44132			2.50515	7.97976	12.4093	13.9915
	3.20412	44703	43641	45304			3.20412	14.7068	13.3764	15.4597
	3.90309	69544	70909	75403			3.90309	45.8253	47.5353	53.165
	4.60206	95627	94726	83121			4.60206	78.4998	77.3711	62.8334
	5.30103	108470	118750	111150			5.30103	94.5883	107.466	97.9456
							Best-fit values
							Bottom	3.118
							Top	118.6
							LogIC50	4.281
							HillSlope	0.6864
							IC50	19115
							Span	115.5
							Std. Error
							Bottom	2.247
							Top	12.66
							LogIC50	0.1743
							HillSlope	0.1213
							Span	13.78
							95% CI (profile likelihood)
							Bottom	-2.782 to 7.55
							Top	98.75 to 190.9
							LogIC50	3.989 to 5.144
							HillSlope	0.4185 to 1.013
							IC50	9754 to 139209
							Goodness of Fit
							Degrees of Freedom	20
							R square	0.9771
							Absolute Sum of Squares	668.1
							Sy.x	5.78

## Sheet: Figure 3E
	Compound 36 HsLysRS
	Raw data						Normalized data
	Log(Concentration)/nM	Luminescence					Log(Concentration)/nM	% Inhibition
	0	190360	178720	173900			0	15.3253	5.09086	0.852872
	1.80618	176600	175360	166830			1.80618	3.22685	2.13658	-5.36342
	2.50515	194880	187530	197900			2.50515	19.2995	12.837	21.9549
	3.20412	215350	204370	205770			3.20412	37.2978	27.6436	28.8746
	3.90309	202910	198130	202930			3.90309	26.3599	22.1571	26.3775
	4.60206	230530	217290	221370			4.60206	50.6448	39.0035	42.5909
	5.30103	257610	246840	244620			5.30103	74.4549	64.9853	63.0334
	7	295020	288240	276730			7	107.348	101.386	91.2661
							Best-fit values
							Bottom	3.409
							Top	122.6
							LogIC50	5.258
							HillSlope	0.3683
							IC50	181116
							Span	119.2
							Std. Error
							Bottom	5.477
							Top	21.52
							LogIC50	0.4844
							HillSlope	0.1106
							Span	25.26
							95% CI (profile likelihood)
							Bottom	-17.36 to 12.98
							Top	97.53 to 743.5
							LogIC50	4.639 to 12.29
							HillSlope	0.1371 to 0.6574
							IC50	43524 to 1936084715642
							Goodness of Fit
							Degrees of Freedom	20
							R square	0.9414
							Absolute Sum of Squares	1395
							Sy.x	8.352

## Sheet: Figure 5B
		control(℃)	38a(℃)	38b(℃)
	+Lysine	40.067	48.109	42.223
		40.129	48.14	42.193
		40.129	47.986	42.039
		40.129	47.77	41.946
	Average	40.1135	48.0012	42.1003
	△Tm	0	7.88775	1.98675
	SD	0.031	0.1679	0.130658

## Sheet: Figure 5C
	Compound 38a PfLysRS
	Raw data						Normalized data
	Log(Concentration)/nM	Luminescence					Log(Concentration)/nM	% Inhibition
	0	320250	304540	310100			0	9.48678	-7.80293	-1.68385
	1.10721	319860	325760	300570			1.10721	9.05756	15.5508	-12.1721
	1.80618	325710	327250	322260			1.80618	15.4958	17.1907	11.6989
	2.50515	345150	347210	348120			2.50515	36.8906	39.1577	40.1592
	3.20412	388240	369950	366260			3.20412	84.3134	64.1843	60.1233
	3.90309	398280	381960	367200			3.90309	95.363	77.402	61.1578
	4.60206	407660	406050	393770			4.60206	105.686	103.914	90.3995
	6	396680	402950	400820			6	93.6021	100.503	98.1584
							Best-fit values
							Bottom	-2.173
							Top	99.26
							LogIC50	2.755
							HillSlope	0.6952
							IC50	568.3
							Span	101.4
							Std. Error
							Bottom	5.793
							Top	5.219
							LogIC50	0.1488
							HillSlope	0.1519
							Span	8.839
							95% CI (profile likelihood)
							Bottom	-16.83 to 8.248
							Top	89.24 to 112.2
							LogIC50	2.435 to 3.075
							HillSlope	0.4387 to 1.13
							IC50	272 to 1188
							Goodness of Fit
							Degrees of Freedom	20
							R square	0.9466
							Absolute Sum of Squares	1993
							Sy.x	9.982

[truncated: 8 more sheets: Figure 5D, Figure 5E, Figure 6B, Figure 6C, Figure 7C, Figure 7D, Figure 7E, Figure 7F]
